# Supplementary material for: Airway Ultrasound: A Narrative Review of Present Use and Future Applications in Anesthesia
Source: Healthcare (Basel). 2025 Jun 24;13(13):1502. doi: 10.3390/healthcare13131502 (PMC12248689; doi:10.3390/healthcare13131502)
Supplement: Supplementary file 1 [file healthcare-13-01502-s001.zip]

Archive with 5 entries (4 files):
- Supplementary Files/
- Supplementary Files/Vid 02. SOPedit2.mov
- __MACOSX/Supplementary Files/._Vid 02. SOPedit2.mov
- Supplementary Files/Vid 01. Thyroid view at vocal cords.mov
- __MACOSX/Supplementary Files/._Vid 01. Thyroid view at vocal cords.mov
